# Supplementary material for: A Design of Experiments Approach to Identify Critical Processing Parameters for Manufacture of an Autologous Platelet Gel for Diabetic Foot Ulcer
Source: Pharmaceutics. 2025 Nov 17;17(11):1482. doi: 10.3390/pharmaceutics17111482 (PMC12655297; doi:10.3390/pharmaceutics17111482)
Supplement: Supplementary file 1 [file pharmaceutics-17-01482-s001.zip]

Archive with 1 entries (1 files):
- pharmaceutics-3899307-supplementary.docx
